# Supplementary material for: NGSEP3: accurate variant calling across species and sequencing protocols
Source: Bioinformatics. 2019 Apr 25;35(22):4716–23. doi: 10.1093/bioinformatics/btz275 (PMC6853766; doi:10.1093/bioinformatics/btz275)
Supplement: btz275_Supplementary_Materials [file btz275_supplementary_materials.zip]

Archive with 8 entries (7 files):
- btz275-suppl_data/
- btz275-suppl_data/SupplementaryMaterials.pdf
- btz275-suppl_data/SupplementaryTable1_BenchmarkCharacteristicsComparison.xlsx
- btz275-suppl_data/SupplementaryTable2_RealBenchmarkDatasets.xlsx
- btz275-suppl_data/SupplementaryTable3_YeastBenchmarkResults.xlsx
- btz275-suppl_data/SupplementaryTable4_NA12878BenchmarkResults.xlsx
- btz275-suppl_data/SupplementaryTable5_SynDipBenchmarkResults.xlsx
- btz275-suppl_data/SupplementaryTable6_RuntimeComparisons.xlsx
