# Supplementary material for: NGSEP3: accurate variant calling across species and sequencing protocols
Source: Bioinformatics. 2019 Apr 25;35(22):4716–23. doi: 10.1093/bioinformatics/btz275 (PMC6853766; doi:10.1093/bioinformatics/btz275)
Supplement: btz275_Supplementary_Materials [file btz275_supplementary_materials.zip › btz275-suppl_data/SupplementaryTable1_BenchmarkCharacteristicsComparison.xlsx]

## Sheet: Sheet1
Type	Name	Year	DOI	Protocols	Species	SNVs	Indels	STRs	Gold standard dataset	Described indel comparison procedure	Genotyping accuracy (homozygous / heterozygous)	Genotype quality score included in the comparison	Parameters detailed	Efficiency
Tool	NGSEP	2018	This work	WGS, WES, GBS	Yeast, Rice, Cassava, Human	Yes	Yes	Yes	NA12878, yeast segregants pool, F1 cassava population, F6 rice population	Yes	Yes	Yes	Yes	Yes
Tool	NGSEP	2016	10.1186/s12864-016-2827-7	GBS	Cassava, Bean	Yes	No	No	2 F1 cassava populations, 1 bean MAGIC population	No	Yes	Yes	Yes	No
Tool	NGSEP	2014	10.1093/nar/gkt1381	WGS	Yeast, Human	Yes	Yes	No	NA12878, yeast segregants pool	No	Yes	Yes	Yes	Yes
Tool	GATK	2011	10.1038/ng.806	WGS,WES	Human	Yes	No	No	HapMap3, 1KG Trio, dbSNP	No	Yes	Yes	Yes	No
Tool	GATK	2017	doi.org/10.1101/201178	WGS, WES	Human	Yes	Yes	No	GiaB	No	Yes	Yes	Yes	Yes
Tool	DeepVariant	2018	10.1038/nbt.4235	WGS, WES	Human, Mouse	Yes	Yes	No	NA12878 PlatGen, GiaB, MGP "ground truth set"	Yes	Yes	Yes	Yes	No
Tool	Bcftools	2011	10.1093/bioinformatics/btr509	WGS	Human	No	No	No	None	No	No	No	No	No
Tool	Freebayes	2012	arXiv:1207.3907	None	None	No	No	No	None	No	No	No	No	No
Tool	Platypus	2014	10.1038/ng.3036	WGS, WES	Human	Yes	Yes	No	NA12878 Chip, fosmids	Yes	No	No	Yes	Yes
Tool	Varscan	2009	10.1093/bioinformatics/btp373	WGS	Human	Yes	Yes	No	dbSNP	No	No	No	No	No
Tool	Lochap	2016	10.1093/nar/gkv953	WES,WGS	Human	No	No	No	None	No	No	No	No	Yes
Tool	Strelka2	2018	10.1038/s41592-018-0051-x	WGS	Human	Yes	Yes	No	Precision FDA, GIAB	No	Yes	No	Yes	Yes
Tool	Delly	2012	10.1093/bioinformatics/bts378	Simulated reads, WGS	Human	No	Yes	Yes	Simulations	No	No	No	No	Yes
Tool	Pindel	2009	10.1093/bioinformatics/btp394	Simulated reads, WGS	Human	No	Yes	No	Simulations, DGV	No	No	No	Yes	Yes
Tool	Scalpel	2014	10.1038/nmeth.3069	Simulated reads	Human	No	Yes	No	Simulations	Yes	No	No	Yes	No
Tool	ScanIndel	2015	10.1186/s13073-015-0251-2	WGS, Amplicon sequencing	Human	No	Yes	Yes	Simulations, known cancer alleles, GIAB	Yes	No	No	Yes	Yes
Tool	lobSTR	2012	10.1101/gr.135780.111	Simulated reads, WGS	Human	No	No	Yes	Simulations, Consensus calls between DNA samples from the same individual from two different sources (blood and saliva), CEU trio expected Mendelian inheretance, DNA electrophoresis of STRBASE loci	No	Yes	No	No	Yes
Pipeline	ANGSD	2014	10.1186/s12859-014-0356-4	WGS	Human	Yes	No	No	Hapmap	No	Yes	Yes	Yes	Yes
Pipeline	ExScalibur	2015	10.1371/journal.pone.0135800	WES	Human	Yes	Yes	No	GIAB, AML validated tumor mutations	No	No	No	No	No
Pipeline	None	2014	10.1186/1479-7364-8-14	WES	Human	Yes	No	No	Sanger on 341 SNVs	No	No	No	No	No
Pipeline	Muver	2017	10.1186/s12864-018-4753-3	WGS	Human, Yeast	Yes	Yes	No	GIAB	Yes	No	No	No	No
Pipeline	Fast-GBS	2018	10.1186/s12859-016-1431-9	GBS	Soybean, Barley and Potato	Yes	Yes	No	SNVs identified in the same GBS regions using WGS data (Soybean, Barley). SolCAP Infinium Chip (Potato).	No	No	No	No	No
Pipeline	Appreci8	2018	10.1093/bioinformatics/bty518	Amplicon	Human	Yes	No	No	Sanger, expert review	No	No	No	No	No
Benchmark / Review	GB-eaSy	2017	10.1186/s12859-017-2000-6	GBS	Soybean	Yes	No	No	SNVs identified with HaplotypeCaller(GATK) in the same GBS regions using WGS data	No	Yes	No	Yes	Yes
Online benchmark	ToTem	2018	10.1186/s12859-018-2227-x	TGS,WGS	Human	Yes	No	No	Consensus calls, GIAB	No	Yes	Yes	Yes	No
Online benchmark	GCAT	2015	10.1038/ncomms7275	WGS	Human	Yes	Yes	No	NA12878	Yes	No	No	Yes	No
Benchmark dataset	Synthetic Diploid	2018	10.1038/s41592-018-0054-7	WGS	Human	Yes	Yes	No	SynDip	No	No	No	Yes	No
Benchmark dataset	Platinum genomes	2017	10.1101/gr.210500.116	WGS	Human	Yes	Yes	No	NA12878 PlatGen	No	No	No	No	No
Benchmark dataset	Genome in a bottle	2014	10.1038/nbt.2835	WGS	Human	Yes	Yes	No	NA12878 GIAB	Yes	No	Yes	Yes	No
Benchmark / Review	N/A	2014	10.1093/bioinformatics/btu356	WGS	Human	Yes	Yes	Only as a filter	CHM1, NA12878 GIAB	Yes	Yes	Yes	Yes	No
Benchmark / Review	N/A	2014	10.1186/s13073-014-0089-z	WGS, WES	Human	No	Yes	Yes, called low quality indels	None	Yes	Yes	No	No	No
Benchmark / Review	N/A	2016	10.1186/s12859-016-1279-z	WES	Human	Yes	Yes	No	NA12878 GIAB, simulated	No	No	Only one datapoint	Yes	No
Benchmark / Review	N/A	2015	10.1038/ncomms10001	WGS	Human	Yes	Yes	Yes	Consensus calls from at least 3 teams.	No	No	Yes	Yes	No
Benchmark / Review	N/A	2014	10.4137/CIN.S13779	WES	Human	Yes	Yes	No	GIAB	No	Yes	No	No	No
Benchmark / Review	N/A	2017	10.3389/fpls.2017.00089	GBS	Alfalfa	Yes	No	No	None	No	No	Yes	Yes	No
Benchmark / Review	N/A	2014	10.1186/s40246-015-0042-2	WGS	Human	No	Yes	No	Sanger indels pooled 78 individuals 1000 genomes project	Yes	No	No	Yes	Yes
Benchmark / Review	N/A	2014	10.1186/1756-0500-7-864	WGS, WES, Capture	Human	No	Yes	No	None	No	No	No	Yes	No
Benchmark / Review	N/A	2015	10.1186/s12859-015-0801-z	WGS	Arabidopsis	Yes	No	No	Simulated, only negative	No	No	No	Yes	No
Benchmark / Review	N/A	2017	10.1371/journal.pone.0182272	WES	Human	No	Yes	No	900 Sanger indels	No	Not in the benchmark	No	No	No
Benchmark / Review	N/A	2017	10.1038/srep43169	Amplicon	Human	Yes	Yes	No	Sanger, expert review	No	Discriminated by VAF	No	Yes	Yes
Benchmark / Review	N/A	2016	10.1186/s12864-016-3045-z	Simulated reads, WES	Human	Yes	Yes	No	Simulations, GiaB + Discovar Manuscript Variants	Yes	No	Yes	Yes	No
Benchmark / Review	N/A	2012	10.1093/bib/bbs013	Simulated reads, WGS	Human, C. elegans	No	Yes	No	Simulations, 202 validated single-base indels (Hillier et al., 2008)	No	No	No	Yes	No
Benchmark / Review	N/A	2014	10.1186/1471-2164-15-948	WGS	Cattle	Yes	Yes	No	BovineSNP50 v1 DNA Analysis BeadChip (Array-based genotypes)	No	Yes	No	Yes	Yes
Benchmark / Review	N/A	2017	10.1371/journal.pone.0161333	GBS	Soybean	Yes	Yes	No	SNVs identified in the same GBS regions using WGS data.	No	Yes	No	Yes	Yes
