# Supplementary material for: NGSEP3: accurate variant calling across species and sequencing protocols
Source: Bioinformatics. 2019 Apr 25;35(22):4716–23. doi: 10.1093/bioinformatics/btz275 (PMC6853766; doi:10.1093/bioinformatics/btz275)
Supplement: btz275_Supplementary_Materials [file btz275_supplementary_materials.zip › btz275-suppl_data/SupplementaryTable2_RealBenchmarkDatasets.xlsx]

## Sheet: Sheet1
Species	Dataset	Bioproject	Biosample	SRA ID	Sequencing protocol	Reference genome URL	Data URL
Yeast	CBS4C	PRJNA168993	SAMN01057006	SRR514835	WGS	https://downloads.yeastgenome.org	https://www.ncbi.nlm.nih.gov/sra
Yeast	ER7A	PRJNA168993	SAMN01055256	SRR514834	WGS	https://downloads.yeastgenome.org	https://www.ncbi.nlm.nih.gov/sra
Yeast	Unselected pool	PRJNA168993	SAMN01057011	SRR514837	WGS	https://downloads.yeastgenome.org	https://www.ncbi.nlm.nih.gov/sra
Rice	Azucena x IR64	N/A	N/A	N/A	GBS	http://rice.plantbiology.msu.edu/	http://www.ricediversity.org/data/
Cassava	K-family	PRJNA290045	SAMN03863724	SRR2105768SRR2105770	GBS	https://phytozome.jgi.doe.gov/pz/portal.html	https://www.ncbi.nlm.nih.gov/sra
Human	NA12878	N/A	N/A	N/A	WGS	https://github.com/lh3/CHM-eval/releases/download/v0.4/CHM-evalkit-20180221.tar	ftp://ftp-trace.ncbi.nih.gov/giab/ftp/data/NA12878/NIST_NA12878_HG001_HiSeq_300x/
Human	WES 1	PRJNA241071	SAMN02688026	SRR1611184	WES	https://github.com/lh3/CHM-eval/releases/download/v0.4/CHM-evalkit-20180221.tar	https://www.ncbi.nlm.nih.gov/sra
Human	WES 2	PRJNA278854	SAMN03433912	SRR1919605	WES	https://github.com/lh3/CHM-eval/releases/download/v0.4/CHM-evalkit-20180221.tar	https://www.ncbi.nlm.nih.gov/sra
Human	SynDip	N/A	N/A	N/A	WGS	https://github.com/lh3/CHM-eval/releases/download/v0.4/CHM-evalkit-20180221.tar	ftp://ftp.sra.ebi.ac.uk/vol1/ERA596/ERA596361/bam/CHM1_CHM13_2.bam
