# Supplementary material for: NGSEP3: accurate variant calling across species and sequencing protocols
Source: Bioinformatics. 2019 Apr 25;35(22):4716–23. doi: 10.1093/bioinformatics/btz275 (PMC6853766; doi:10.1093/bioinformatics/btz275)
Supplement: btz275_Supplementary_Materials [file btz275_supplementary_materials.zip › btz275-suppl_data/SupplementaryTable3_YeastBenchmarkResults.xlsx]

## Sheet: Sheet1
			Homozygous		Heterozygous
		Minimum GQ	Sensitivity	FPPM	Sensitivity	FPPM
SNVs	NGSEP3	0	0.9995	90.2941	0.9563	32.0345
		10	0.9995	87.0574	0.953	28.7978
		20	0.9995	83.4058	0.9469	24.1503
		30	0.9994	70.7082	0.9415	20.9967
		40	0.9992	56.2678	0.9351	18.507
		50	0.998	47.0558	0.9269	16.7642
		60	0.9935	37.5119	0.9177	15.1873
		70	0.9699	25.5612	0.9078	14.0255
		80	0.9247	18.258	0.895	12.7806
		90	0.8399	12.1997	0.8823	11.6187
	GATK	0	0.9981	77.7624	0.9636	72.7
		10	0.9977	66.3097	0.9627	69.7123
		20	0.9968	55.4379	0.9618	66.9736
		30	0.9942	45.728	0.9609	63.654
		40	0.9771	31.6195	0.9586	57.9276
		50	0.9407	22.6565	0.9564	55.6039
		60	0.8716	15.4363	0.9533	52.2842
		70	0.7214	9.461	0.9497	49.4626
		80	0.5738	7.3032	0.9449	46.6409
		90	0.4215	5.7264	0.9397	42.9893
	Deepvariant	0	0.999	74.3598	0.9385	7.8011
		10	0.9978	55.7699	0.9139	3.7346
		20	0.9934	39.8356	0.8485	1.4108
		30	0.969	25.5612	0.6638	0.4979
		40	0.719	8.0501	0.2371	0
		50	0.0618	0.166	0.0111	0
		60	0.0005	0	0	0
		70	0	0	0	0
		80	0	0	0	0
		90	0	0	0	0
	Freebayes	0	0.9981	65.5628	0.9634	33.2793
		10	0.9981	65.5628	0.9507	27.221
		20	0.9981	65.5628	0.9406	22.7395
		30	0.9981	65.5628	0.9295	18.341
		40	0.998	58.4256	0.9145	16.2662
		50	0.998	55.6869	0.8984	13.9425
		60	0.9976	50.0435	0.883	11.7017
		70	0.9965	45.396	0.8657	9.129
		80	0.9954	42.6573	0.8447	8.2991
		90	0.9903	36.433	0.8244	7.5522
	Platypus	0	0.9983	59.9194	0.9574	24.3993
		10	0.9981	54.359	0.9565	23.9014
		20	0.9973	44.5661	0.9559	23.6524
		30	0.9931	36.765	0.9548	22.8225
		40	0.9718	26.1421	0.9535	21.7436
		50	0.9293	19.0049	0.9512	20.9137
		60	0.8493	12.7806	0.947	19.8348
		70	0.6913	8.2161	0.9429	18.092
		80	0.5423	6.4733	0.9377	16.4322
		90	0.3928	4.8965	0.9316	15.7683
	Strelka2	0	0.9987	77.8454	0.9622	84.3187
		10	0.9982	68.6334	0.9592	48.5497
		20	0.995	53.0312	0.9556	36.184
		30	0.9867	42.6573	0.9508	25.8931
		40	0.9553	28.4659	0.9428	20.9137
		50	0.9024	20.4158	0.933	15.6853
		60	0.8131	14.7724	0.92	12.6146
		70	0.6357	10.2909	0.9025	9.7929
		80	0.4848	8.631	0.8807	7.7182
		90	0.3379	6.9712	0.8498	6.3073
	Bcftools	0	0.9988	97.1823	0.9552	41.6614
		10	0.9988	94.3606	0.9541	40.8315
		20	0.9988	90.1281	0.9531	39.3377
		30	0.9986	87.5554	0.9512	38.0098
		40	0.9982	86.3935	0.9458	32.1175
		50	0.9976	85.8955	0.9385	27.387
		60	0.9968	85.2316	0.9305	22.4905
		70	0.9961	85.0656	0.9207	19.3369
		80	0.9954	84.9826	0.9091	16.9301
		90	0.9948	84.7337	0.8944	15.1873
	NGSEP2	0	0.9994	211.129	0.9571	230.798
		10	0.9993	203.162	0.9539	210.88
		20	0.9993	192.373	0.9479	188.555
		30	0.9991	150.545	0.9425	162.994
		40	0.9989	101.581	0.9361	150.214
		50	0.998	77.2645	0.928	136.022
		60	0.9936	59.0065	0.9187	124.984
		70	0.9707	39.0057	0.9088	117.847
		80	0.9257	28.7978	0.8961	106.809
		90	0.8412	20.8307	0.8837	97.5143
Indels	NGSEP3	0	0.9793	6.7223	0.916	5.6434
		10	0.9772	6.4733	0.916	4.1495
		20	0.971	6.2243	0.9146	3.8176
		30	0.9647	6.0583	0.9118	3.1537
		40	0.9502	4.7305	0.9062	2.4067
		50	0.9357	4.2325	0.8978	1.9918
		60	0.9025	3.7346	0.8894	1.9088
		70	0.8472	3.2366	0.881	1.8258
		80	0.7559	2.6557	0.8655	1.4938
		90	0.6217	2.1578	0.8529	1.4108
	GATK	0	0.9931	8.631	0.9272	17.4281
		10	0.9924	7.6352	0.923	16.2662
		20	0.9869	6.3073	0.9202	15.5193
		30	0.9827	5.7264	0.9132	14.7724
		40	0.9523	4.8965	0.909	14.1084
		50	0.9087	4.7305	0.8992	13.5275
		60	0.8299	4.3155	0.8866	13.2785
		70	0.6763	3.8176	0.8725	12.5316
		80	0.5415	3.4856	0.8627	12.1167
		90	0.3734	3.2366	0.8445	11.8677
	Deepvariant	0	0.9952	7.8011	0.8852	1.9088
		10	0.991	4.3985	0.8445	0.7469
		20	0.944	2.5727	0.7507	0.415
		30	0.7697	1.4938	0.528	0.166
		40	0.2469	0.249	0.1611	0
		50	0.0055	0	0.007	0
		60	0	0	0	0
		70	0	0	0	0
		80	0	0	0	0
		90	0	0	0	0
	Freebayes	0	0.9703	5.2284	0.9454	8.714
		10	0.9689	5.1454	0.9286	6.3073
		20	0.9689	5.1454	0.9188	4.8135
		30	0.9675	4.9795	0.9034	4.0666
		40	0.9661	4.4815	0.8866	3.2366
		50	0.9654	4.0666	0.8599	2.6557
		60	0.9627	3.6516	0.8375	2.3237
		70	0.9523	3.4026	0.8249	2.3237
		80	0.9398	3.2366	0.7997	2.2408
		90	0.9156	2.9047	0.7661	2.1578
	Platypus	0	0.9938	7.5522	0.9132	8.2161
		10	0.9931	6.3903	0.9118	8.0501
		20	0.991	5.8094	0.9104	7.9671
		30	0.9786	5.1454	0.9076	7.9671
		40	0.9336	4.8135	0.9048	7.6352
		50	0.8755	4.3155	0.9006	7.1372
		60	0.7663	3.7346	0.8978	6.8882
		70	0.5871	3.2366	0.8908	6.8053
		80	0.4295	3.1537	0.8852	6.5563
		90	0.2946	2.9877	0.8754	6.3903
	Strelka2	0	0.9876	9.046	0.9006	7.3032
		10	0.9855	7.4692	0.8978	6.0583
		20	0.9758	5.8924	0.888	5.3944
		30	0.9523	5.0624	0.8697	5.0624
		40	0.9011	4.6475	0.8389	4.8135
		50	0.8133	4.4815	0.8039	4.4815
		60	0.6729	3.6516	0.7591	4.2325
		70	0.5173	3.2366	0.7143	3.9006
		80	0.3465	3.0707	0.6639	3.6516
		90	0.2082	2.9047	0.5952	3.4026
	Bcftools	0	0.686	10.9548	0.7129	39.9186
		10	0.6508	9.212	0.7073	36.267
		20	0.5968	8.1331	0.6961	31.0386
		30	0.5221	7.6352	0.6821	27.8019
		40	0.4371	7.3862	0.6415	23.2374
		50	0.3686	6.8053	0.5896	20.6647
		60	0.2953	5.9753	0.556	18.092
		70	0.2372	5.5604	0.5168	16.3492
		80	0.1964	5.2284	0.4832	14.3574
		90	0.1701	4.7305	0.4454	12.3656
	NGSEP2	0	0.8029	16.9301	0.8585	31.9515
		10	0.8008	15.7683	0.8445	28.2169
		20	0.7953	14.6064	0.8179	25.8931
		30	0.7842	10.2909	0.7759	12.6976
		40	0.7663	7.5522	0.7339	7.8841
		50	0.7434	6.1413	0.7003	6.4733
		60	0.7075	5.1454	0.6345	5.8924
		70	0.6307	4.0666	0.5616	5.3114
		80	0.583	3.7346	0.5364	5.0624
		90	0.5795	3.5686	0.5308	4.9795
Indels	NGSEP3	0	0.9833	27.055	0.908	8.5481
		10	0.9802	25.2292	0.906	7.3862
		20	0.9743	23.6524	0.8981	6.1413
		30	0.9663	21.7436	0.887	4.8965
		40	0.9553	19.7518	0.8763	4.3155
		50	0.9406	17.5111	0.8684	3.9006
		60	0.9125	15.1873	0.8572	3.3196
		70	0.8562	11.7847	0.8322	2.9877
		80	0.7782	9.212	0.796	2.4067
		90	0.6692	6.9712	0.7402	2.2408
	GATK	0	0.9855	20.0838	0.9338	6.5563
		10	0.982	18.7559	0.9323	4.9795
		20	0.9759	17.2621	0.9298	3.9836
		30	0.9653	15.0213	0.9256	3.0707
		40	0.9421	12.1997	0.914	2.5727
		50	0.8935	10.2909	0.8922	2.2408
		60	0.8135	8.5481	0.8604	2.0748
		70	0.6711	6.6393	0.7809	1.6598
		80	0.5278	6.0583	0.7058	1.4108
		90	0.3873	5.5604	0.6311	1.1619
	Deepvariant	0	0.9874	29.1298	0.8867	4.4815
		10	0.9784	20.4987	0.8391	1.1619
		20	0.9412	13.5275	0.7256	0.415
		30	0.8033	7.9671	0.4861	0.083
		40	0.3344	3.3196	0.1113	0
		50	0.0049	0.083	0.0012	0
		60	0	0	0	0
		70	0	0	0	0
		80	0	0	0	0
		90	0	0	0	0
	Freebayes	0	0.9835	32.3664	0.9187	13.1126
		10	0.9825	29.7107	0.9021	10.4568
		20	0.9812	28.2999	0.884	8.2991
		30	0.9808	27.8849	0.8676	6.7223
		40	0.9792	25.0632	0.8505	5.7264
		50	0.9765	23.5694	0.8339	4.9795
		60	0.9723	20.3328	0.8091	4.6475
		70	0.9655	18.009	0.7836	4.0666
		80	0.9521	16.6812	0.7581	3.7346
		90	0.9365	15.2703	0.7357	3.2366
	Platypus	0	0.9918	92.2029	0.7238	10.8718
		10	0.99	87.8873	0.7234	10.4568
		20	0.9859	82.078	0.7211	9.9589
		30	0.9725	76.1856	0.7147	9.7929
		40	0.9406	68.6334	0.7085	9.5439
		50	0.8743	62.4091	0.6983	9.461
		60	0.7809	55.0229	0.6864	9.212
		70	0.6186	42.9063	0.6696	8.963
		80	0.4742	33.6943	0.6557	8.4651
		90	0.3312	26.2251	0.6438	8.0501
	Strelka2	0	0.992	24.3993	0.9137	2.9877
		10	0.9894	22.1586	0.9075	2.0748
		20	0.9786	18.6729	0.8939	1.5768
		30	0.9543	15.2703	0.8716	1.2449
		40	0.8998	12.1167	0.8352	0.9959
		50	0.8137	9.7099	0.7866	0.6639
		60	0.6997	8.714	0.7238	0.4979
		70	0.5215	6.2243	0.6091	0.332
		80	0.3691	5.3944	0.5186	0.249
		90	0.241	4.7305	0.4333	0.249
	Bcftools	0	0.9119	43.9852	0.8057	32.0345
		10	0.9029	40.5825	0.8024	27.636
		20	0.8884	36.018	0.7967	23.3204
		30	0.8743	34.0263	0.7888	20.8307
		40	0.8582	31.5365	0.7762	18.258
		50	0.8431	29.2128	0.76	16.1002
		60	0.8337	28.1339	0.7484	14.1914
		70	0.826	27.055	0.7392	12.2826
		80	0.8202	25.7272	0.7251	10.6228
		90	0.8155	24.6483	0.7075	9.212
	NGSEP2	0	0.9461	30.2917	0.9001	24.3993
		10	0.9418	27.055	0.8941	20.9967
		20	0.9339	24.0674	0.8783	16.3492
		30	0.9216	20.2498	0.8639	10.2909
		40	0.911	18.175	0.848	6.7223
		50	0.8947	15.9342	0.8317	5.0624
		60	0.8702	12.9466	0.8131	4.2325
		70	0.8253	9.7929	0.7824	2.9047
		80	0.7621	8.0501	0.7457	2.3237
		90	0.6792	6.4733	0.6983	2.2408
