# Supplementary material for: NGSEP3: accurate variant calling across species and sequencing protocols
Source: Bioinformatics. 2019 Apr 25;35(22):4716–23. doi: 10.1093/bioinformatics/btz275 (PMC6853766; doi:10.1093/bioinformatics/btz275)
Supplement: btz275_Supplementary_Materials [file btz275_supplementary_materials.zip › btz275-suppl_data/SupplementaryTable4_NA12878BenchmarkResults.xlsx]

## Sheet: Sheet1
			Non repetitive regions				Repetitive regions				WES1 SeqCap regions				WES2 TruSeq regions				WES2 TruSeq Intersected Covered Exons
			Homozygous		Heterozygous		Homozygous		Heterozygous		Homozygous		Heterozygous		Homozygous		Heterozygous		Homozygous		Heterozygous
		Minimum GQ	Sensitivity	FPPM	Sensitivity	FPPM	Sensitivity	FPPM	Sensitivity	FPPM	Sensitivity	FPPM	Sensitivity	FPPM	Sensitivity	FPPM	Sensitivity	FPPM	Sensitivity	FPPM	Sensitivity	FPPM
SNVs	NGSEP	0	0.997	3.5388	0.9905	11.6983	0.9964	5.5255	0.9891	23.5812	0.9786	16.9876	0.9388	13.3323	0.756	367.208	0.4876	42.8963	1	13.8306	0.9739	34.7187
		10	0.997	1.7108	0.9901	8.5229	0.9963	2.7555	0.9884	16.4267	0.9773	12.2063	0.9374	9.1547	0.7556	328.241	0.4836	28.6085	1	11.2256	0.9712	20.3197
		20	0.9969	0.8776	0.9894	6.0028	0.9961	1.5887	0.9872	11.2427	0.9745	8.7304	0.9337	5.9726	0.7538	135.94	0.4767	16.7869	1	4.2155	0.9658	10.1835
		30	0.9965	0.4968	0.9887	4.4809	0.9955	0.9621	0.9859	8.186	0.9661	2.3009	0.9286	4.0144	0.6418	34.0178	0.4593	4.2419	0.9974	1.5631	0.9572	4.2155
		40	0.9955	0.3364	0.9878	3.4389	0.9938	0.6694	0.9845	6.2249	0.9433	0.6854	0.9257	3.28	0.5067	0.9865	0.4546	3.2226	0.9846	0.1895	0.9525	3.0314
		50	0.9943	0.2803	0.9867	2.7359	0.9914	0.5564	0.9826	4.8398	0.9269	0.4896	0.9212	2.8394	0.4721	0.2631	0.4451	2.4005	0.9629	0.0474	0.9424	2.1314
		60	0.9925	0.241	0.9853	2.2378	0.987	0.4768	0.9805	3.9239	0.9116	0.408	0.9176	2.4478	0.4481	0.1809	0.437	1.4633	0.9409	0	0.9354	1.0894
		70	0.9868	0.201	0.9836	1.848	0.9764	0.3758	0.9779	3.2982	0.8884	0.2937	0.9145	2.1214	0.4159	0.1151	0.4327	1.0851	0.9019	0	0.9305	0.7578
		80	0.9733	0.1791	0.9815	1.578	0.9566	0.3064	0.9746	2.8702	0.8648	0.2121	0.9103	1.6971	0.3889	0.0658	0.424	0.7892	0.8648	0	0.921	0.5684
		90	0.9409	0.1488	0.9788	1.3686	0.916	0.2345	0.9708	2.5286	0.8384	0.1795	0.907	1.5503	0.3636	0.0658	0.4175	0.6248	0.8209	0	0.9118	0.3789
	GATK	0	0.9969	0.5915	0.9926	4.4164	0.9962	1.1222	0.9921	9.2132	0.9618	2.0888	0.9504	25.1795	0.6311	31.1076	0.5089	78.6733	0.9962	1.5157	0.9807	70.5268
		10	0.9965	0.4749	0.9925	4.0266	0.9954	0.9108	0.9919	8.0772	0.9479	0.9302	0.95	22.0464	0.5315	3.6829	0.5086	70.7649	0.9894	0.2842	0.9805	61.0064
		20	0.9956	0.3757	0.9923	3.667	0.9935	0.7259	0.9915	7.0449	0.9309	0.6201	0.949	19.517	0.4881	0.5097	0.507	63.399	0.9738	0.0474	0.9795	52.3859
		30	0.994	0.3183	0.9919	3.3184	0.9895	0.5821	0.9908	6.2343	0.9143	0.4896	0.9472	17.1182	0.4667	0.2795	0.5028	54.7672	0.956	0	0.977	44.5233
		40	0.9885	0.2706	0.9914	3.0091	0.9783	0.4426	0.9899	5.4117	0.8951	0.408	0.9455	12.141	0.4428	0.2466	0.4875	31.42	0.9296	0	0.9742	28.0402
		50	0.9762	0.2358	0.9907	2.7482	0.9587	0.3484	0.9887	4.8227	0.8735	0.359	0.9442	8.5672	0.4255	0.1809	0.4858	22.969	0.9067	0	0.9734	18.804
		60	0.9471	0.2107	0.9899	2.5291	0.9197	0.2688	0.9872	4.3228	0.8484	0.3101	0.9413	6.3316	0.409	0.1644	0.4828	16.0964	0.8849	0	0.9716	12.0308
		70	0.864	0.1611	0.9889	2.3177	0.8244	0.1712	0.9853	3.9162	0.8189	0.2774	0.9375	4.8466	0.3882	0.148	0.4759	9.0758	0.8549	0	0.9661	6.489
		80	0.7588	0.1321	0.9875	2.1515	0.7101	0.119	0.983	3.5875	0.7924	0.2611	0.9353	4.3081	0.3713	0.148	0.4661	4.9489	0.8289	0	0.96	4.026
		90	0.6214	0.0973	0.9861	1.9865	0.5665	0.0839	0.9804	3.2982	0.7642	0.2448	0.9327	3.7696	0.3564	0.148	0.4637	3.7323	0.8039	0	0.958	2.8419
	Bcftools	0	0.9979	0.6862	0.9906	2.4279	0.9971	1.2181	0.9894	5.4125	0.9782	5.6789	0.9432	8.6978	0.7392	100.639	0.5207	70.5512	0.9995	3.4103	0.9823	34.3398
		10	0.9977	0.587	0.9904	2.3918	0.9966	1.0606	0.9892	5.279	0.9749	5.5157	0.9424	8.1266	0.7387	100.344	0.5201	70.5183	0.9995	3.4103	0.982	34.3398
		20	0.9976	0.5084	0.9902	2.3674	0.996	0.9356	0.9889	5.1797	0.9709	5.3035	0.941	7.4739	0.7377	100.146	0.5177	69.7291	0.9995	3.4103	0.9802	34.1503
		30	0.9974	0.4633	0.9899	2.3416	0.9951	0.844	0.9885	5.1103	0.966	5.173	0.939	6.8701	0.737	100.13	0.5104	66.1612	0.9993	3.4103	0.9783	33.5819
		40	0.9971	0.4298	0.9888	1.8661	0.9938	0.7987	0.9867	4.1576	0.9601	5.1403	0.9356	4.2265	0.7363	100.13	0.4862	26.4382	0.9991	3.4103	0.9737	17.9514
		50	0.9966	0.4105	0.9869	1.4859	0.992	0.7627	0.9839	3.3453	0.954	5.0914	0.9306	2.3988	0.7358	100.097	0.4804	15.8662	0.9986	3.4103	0.9697	9.6625
		60	0.9959	0.4014	0.9841	1.2687	0.9894	0.7396	0.9798	2.8317	0.9469	5.0261	0.9252	1.5176	0.735	100.097	0.4689	6.8891	0.9983	3.4103	0.9629	5.4944
		70	0.995	0.3963	0.9799	1.0967	0.9862	0.725	0.9741	2.4738	0.9366	5.0098	0.9205	1.1097	0.7344	100.097	0.4598	3.2554	0.9979	3.4103	0.9577	3.3629
		80	0.9938	0.3937	0.9737	0.9768	0.9827	0.719	0.9656	2.1734	0.9282	4.9772	0.9149	1.0281	0.7335	100.097	0.4518	2.0223	0.9962	3.4103	0.9511	1.7999
		90	0.9926	0.3885	0.9648	0.8834	0.9794	0.7139	0.9536	1.9072	0.9197	4.9282	0.909	0.9138	0.7331	100.08	0.4424	1.0523	0.9955	3.4103	0.9425	0.6631
	Freebayes	0	0.9965	0.5161	0.9892	1.946	0.9956	0.9707	0.9876	3.7818	0.9612	2.3988	0.9431	43.5379	0.6383	32.8833	0.5078	132.914	0.9929	1.421	0.9788	147.59
		10	0.9965	0.5161	0.9864	1.7166	0.9956	0.9707	0.9832	3.341	0.9612	2.3988	0.9348	26.9256	0.6383	32.8833	0.4882	86.0885	0.9929	1.421	0.9718	97.6197
		20	0.9965	0.5136	0.9835	1.4736	0.9956	0.969	0.9787	2.883	0.9611	2.3988	0.9272	14.7193	0.6383	32.8833	0.4808	57.2663	0.9929	1.421	0.9676	61.9063
		30	0.996	0.3982	0.9796	1.2101	0.9949	0.8021	0.973	2.3583	0.9609	2.3825	0.9201	7.5555	0.5626	7.5138	0.47	29.0031	0.9879	0.5684	0.9603	30.2664
		40	0.9957	0.3673	0.9747	0.9975	0.9945	0.7541	0.9659	1.9705	0.9484	1.0281	0.9147	3.3453	0.5074	1.3318	0.4571	10.424	0.9816	0.1895	0.9522	13.1202
		50	0.9951	0.3273	0.9686	0.8673	0.9933	0.6822	0.9571	1.7189	0.9432	0.8322	0.9096	2.1377	0.4848	0.5261	0.4507	5.9683	0.9705	0.0474	0.9458	7.4837
		60	0.9943	0.2958	0.9609	0.7855	0.9915	0.6112	0.947	1.5631	0.9351	0.6691	0.9047	1.436	0.4761	0.3946	0.4433	3.0581	0.9629	0.0474	0.9382	3.2682
		70	0.9937	0.2706	0.9515	0.7333	0.9901	0.5624	0.9349	1.4321	0.9262	0.5875	0.8998	1.126	0.4631	0.2631	0.4373	1.8579	0.9534	0	0.9324	2.1314
		80	0.992	0.2468	0.9399	0.6785	0.9863	0.4828	0.9206	1.3174	0.9213	0.5711	0.8942	0.9954	0.4514	0.2302	0.4321	1.3811	0.939	0	0.9254	1.421
		90	0.9887	0.2262	0.9256	0.6328	0.9801	0.4186	0.9035	1.2164	0.9127	0.4896	0.8891	0.8975	0.4437	0.2137	0.4266	0.9701	0.9322	0	0.9195	0.7578
	Platypus	0	0.9708	0.4781	0.9668	3.9267	0.9636	0.8663	0.959	7.7948	0.9366	1.3544	0.923	5.9889	0.5457	6.0341	0.4735	4.094	0.9794	0.521	0.9562	3.0787
		10	0.9704	0.3737	0.9667	3.8507	0.9629	0.7139	0.9589	7.6321	0.9243	0.718	0.9228	4.9772	0.4965	0.855	0.4731	4.094	0.9733	0.2368	0.956	3.0787
		20	0.9693	0.2771	0.9666	3.7695	0.961	0.5598	0.9587	7.4584	0.902	0.408	0.9219	4.0144	0.4606	0.2631	0.4724	4.0446	0.9471	0	0.9557	3.0787
		30	0.9679	0.2358	0.9664	3.6844	0.9578	0.4759	0.9584	7.2957	0.8857	0.3264	0.92	3.4759	0.438	0.1973	0.4704	3.9789	0.9223	0	0.9541	3.0787
		40	0.9628	0.1978	0.9662	3.6058	0.9494	0.3998	0.9581	7.1023	0.8631	0.2774	0.9192	3.2148	0.4116	0.1973	0.4648	3.8638	0.8863	0	0.9516	3.0787
		50	0.9495	0.1778	0.9656	3.2121	0.9312	0.3253	0.9572	6.1521	0.837	0.2285	0.9177	2.8721	0.3909	0.1644	0.4639	2.828	0.8568	0	0.9511	2.0841
		60	0.9167	0.1527	0.9646	2.6464	0.8914	0.2636	0.9558	4.9973	0.809	0.2121	0.9149	2.4967	0.3704	0.1644	0.461	2.1539	0.8237	0	0.9493	1.5631
		70	0.8294	0.1256	0.9633	2.2295	0.7963	0.208	0.9539	4.2227	0.7761	0.1958	0.9119	2.252	0.3461	0.148	0.454	1.5455	0.7847	0	0.9433	1.042
		80	0.7197	0.1121	0.9615	1.9228	0.6791	0.1712	0.9514	3.5918	0.7447	0.1795	0.9091	2.0725	0.3269	0.1315	0.45	1.2824	0.7493	0	0.9401	0.8526
		90	0.5794	0.0947	0.9593	1.6695	0.533	0.1404	0.9483	3.0662	0.7099	0.1632	0.9057	1.893	0.3099	0.1151	0.4466	1.1509	0.7131	0	0.9367	0.7578
	Strelka2	0	0.9978	0.6985	0.9933	8.7078	0.9971	1.2155	0.9927	15.4791	0.9683	2.4641	0.9554	205.728	0.6387	32.423	0.5999	624.635	0.996	1.4683	0.988	379.632
		10	0.9973	0.5548	0.9926	4.1026	0.9962	0.999	0.9918	7.1065	0.9513	1.1913	0.951	117.477	0.5314	3.7487	0.543	387.99	0.9889	0.3316	0.9863	241.752
		20	0.996	0.4452	0.9915	1.9163	0.9936	0.8064	0.9901	3.5387	0.9309	0.8159	0.9476	53.4759	0.4798	0.4604	0.5394	242.86	0.9664	0.0474	0.9844	137.406
		30	0.9942	0.3866	0.9899	1.4092	0.9894	0.6805	0.9878	2.6065	0.9151	0.7017	0.9406	13.9524	0.4612	0.3288	0.5279	137.847	0.9492	0	0.9804	74.3634
		40	0.9867	0.3331	0.9875	1.1946	0.9757	0.5513	0.9842	2.2444	0.8933	0.5711	0.9337	4.814	0.4377	0.2466	0.4899	45.3132	0.9216	0	0.9724	36.708
		50	0.9699	0.2983	0.9836	1.0561	0.9508	0.4545	0.9783	1.9851	0.8707	0.4406	0.9271	2.2193	0.4184	0.1973	0.4774	27.2767	0.8982	0	0.9661	21.9301
		60	0.9321	0.2461	0.977	0.9446	0.9028	0.3552	0.9689	1.7933	0.8458	0.4406	0.9196	1.2565	0.4024	0.1973	0.4648	16.2115	0.8745	0	0.9574	11.5097
		70	0.8316	0.201	0.9649	0.8621	0.788	0.2628	0.9523	1.5887	0.815	0.408	0.9113	0.9465	0.3815	0.1973	0.451	8.8949	0.8436	0	0.9461	6.8206
		80	0.7137	0.1688	0.943	0.7745	0.6611	0.2037	0.9247	1.3824	0.7887	0.3753	0.8998	0.7833	0.3652	0.1973	0.4349	3.0581	0.8171	0	0.9323	3.4577
		90	0.571	0.1353	0.9048	0.6695	0.5146	0.1618	0.8787	1.1385	0.7588	0.359	0.8882	0.718	0.3505	0.1809	0.4205	2.2361	0.7935	0	0.9138	2.4156
Indels	NGSEP	0	0.9776	0.2732	0.9852	0.924	0.9745	0.309	0.9837	1.2515	0.9192	0.7507	0.9295	2.7578	0.5325	6.0176	0.2163	4.6694	0.9375	0.1421	0.88	2.0367
		10	0.976	0.2545	0.9847	0.6901	0.9722	0.2919	0.9832	0.9074	0.9157	0.718	0.9247	1.3871	0.5317	5.8203	0.1599	1.7757	0.9375	0.1421	0.86	1.2789
		20	0.9722	0.25	0.9843	0.5342	0.9683	0.2791	0.9826	0.7293	0.9132	0.6691	0.9227	1.0933	0.5301	5.6066	0.1593	1.3975	0.9375	0.1421	0.86	0.9473
		30	0.9685	0.2391	0.9838	0.4375	0.9637	0.2636	0.9819	0.5838	0.9054	0.6364	0.9186	0.8649	0.5252	5.2942	0.1554	0.9536	0.9167	0.1421	0.86	0.3789
		40	0.9622	0.2075	0.9832	0.3789	0.9566	0.2226	0.981	0.4999	0.8676	0.2285	0.9139	0.6527	0.2146	0.0986	0.1325	0.2795	0.8958	0	0.8	0.2368
		50	0.9531	0.1959	0.9827	0.3409	0.9458	0.2149	0.9801	0.4417	0.8504	0.2285	0.9139	0.5548	0.1862	0.0329	0.1308	0.2631	0.8542	0	0.8	0.2368
		60	0.9408	0.1901	0.9817	0.3054	0.9302	0.2089	0.979	0.3903	0.8306	0.2121	0.9139	0.4732	0.1691	0.0329	0.1297	0.2466	0.7708	0	0.8	0.2368
		70	0.9196	0.1804	0.9805	0.2764	0.905	0.2037	0.9778	0.345	0.8126	0.2121	0.9105	0.4732	0.1407	0.0329	0.1191	0.1809	0.75	0	0.8	0.1421
		80	0.8841	0.1772	0.9788	0.2526	0.8681	0.1917	0.9759	0.3082	0.7868	0.1958	0.9092	0.4569	0.1285	0.0329	0.1135	0.1315	0.6458	0	0.8	0.1421
		90	0.8246	0.1753	0.9772	0.232	0.8033	0.1858	0.9742	0.2808	0.7592	0.1958	0.9085	0.3916	0.1154	0.0329	0.1135	0.1151	0.5625	0	0.8	0.0947
	GATK	0	0.9931	0.2932	0.9909	1.2533	0.9916	0.3629	0.9904	1.932	0.9398	0.2448	0.9478	11.831	0.3699	1.8415	0.194	3.9296	1	0.0474	0.88	2.3209
		10	0.9927	0.27	0.9908	1.1534	0.9908	0.3415	0.9902	1.7206	0.9252	0.2121	0.9471	11.2109	0.265	0.2466	0.194	3.6172	1	0	0.88	2.0367
		20	0.9915	0.2507	0.9906	1.0613	0.9888	0.3142	0.9898	1.5477	0.9037	0.1958	0.9464	10.1175	0.2122	0.0822	0.1917	3.1239	0.9583	0	0.88	1.7525
		30	0.9892	0.2365	0.9903	0.9801	0.9844	0.2859	0.9894	1.4064	0.8865	0.1632	0.9458	9.171	0.1992	0.0658	0.18	2.5813	0.9583	0	0.88	1.3736
		40	0.9811	0.2165	0.9899	0.9066	0.9721	0.2491	0.989	1.2977	0.8719	0.1632	0.9451	8.2898	0.1813	0.0658	0.1761	2.121	0.8958	0	0.88	1.1368
		50	0.9671	0.2049	0.9894	0.8647	0.9531	0.2243	0.9882	1.2181	0.8555	0.1632	0.9417	7.2944	0.1691	0.0658	0.1722	1.5948	0.8542	0	0.88	0.8052
		60	0.9364	0.1952	0.9888	0.8235	0.9166	0.2046	0.9872	1.1428	0.8375	0.1632	0.9397	6.6253	0.1585	0.0493	0.166	1.1838	0.8333	0	0.86	0.6631
		70	0.8576	0.183	0.9879	0.7706	0.8251	0.1815	0.9855	1.0743	0.8169	0.1305	0.9363	5.9889	0.1455	0.0493	0.1576	0.855	0.7708	0	0.86	0.4263
		80	0.758	0.172	0.9868	0.7249	0.7149	0.1678	0.9836	0.9793	0.8005	0.1305	0.9342	5.3851	0.1366	0.0493	0.1509	0.7234	0.7083	0	0.86	0.3316
		90	0.6277	0.1611	0.9853	0.6843	0.5831	0.1507	0.9817	0.9031	0.7859	0.1142	0.9336	4.8303	0.1268	0.0493	0.1481	0.6412	0.6667	0	0.86	0.2842
	Bcftools	0	0.834	0.9369	0.9035	6.3959	0.8304	0.9724	0.8954	6.5861	0.6741	1.3381	0.7641	6.8864	0.335	3.535	0.18	3.7323	0.4583	0.1895	0.86	1.421
		10	0.8081	0.9098	0.903	5.4132	0.7995	0.9373	0.8949	5.5657	0.6475	1.3055	0.7627	6.4132	0.3171	3.3705	0.1789	3.4856	0.4167	0.1895	0.86	1.2789
		20	0.7706	0.8886	0.9007	4.5066	0.7599	0.9116	0.8931	4.7055	0.6242	1.2892	0.7614	5.8257	0.2959	3.2883	0.175	3.1404	0.3958	0.1895	0.86	1.1841
		30	0.7266	0.8783	0.8945	3.8507	0.7109	0.9005	0.8863	4.0326	0.5959	1.2892	0.7573	5.2546	0.2878	3.2883	0.1705	2.828	0.375	0.1895	0.86	1.1841
		40	0.6677	0.8422	0.8561	3.2534	0.6484	0.8577	0.8475	3.4488	0.5727	1.2728	0.7376	4.5366	0.278	3.2883	0.1593	2.2196	0.3333	0.1895	0.84	0.9947
		50	0.5983	0.81	0.8161	2.7798	0.5747	0.8209	0.8063	3.008	0.5426	1.2239	0.7051	3.7859	0.2715	3.2226	0.1453	1.9237	0.3333	0.1895	0.78	0.9473
		60	0.519	0.7797	0.7918	2.397	0.4946	0.7918	0.7787	2.5911	0.5159	1.1586	0.6875	3.4269	0.2626	3.2061	0.1291	1.6113	0.2917	0.1421	0.76	0.8999
		70	0.4331	0.7526	0.7674	2.0974	0.409	0.7593	0.754	2.2487	0.4867	1.126	0.6712	3.0679	0.2585	3.2061	0.1241	1.266	0.2917	0.1421	0.76	0.7105
		80	0.3505	0.7307	0.7518	1.8351	0.3313	0.731	0.7371	1.9842	0.4566	1.1097	0.659	2.8231	0.2537	3.1732	0.1163	1.0358	0.2917	0.1421	0.72	0.6157
		90	0.2789	0.7043	0.7342	1.6115	0.2639	0.6994	0.7184	1.7625	0.4273	1.077	0.6454	2.4641	0.2496	3.1568	0.1107	0.8878	0.2708	0.1421	0.7	0.521
	Freebayes	0	0.9519	0.482	0.9716	1.6444	0.9534	0.4913	0.97	1.575	0.8762	0.4569	0.9132	8.8773	0.3488	1.8579	0.1839	4.0118	0.8958	0.0474	0.84	3.0314
		10	0.9519	0.4691	0.967	1.3074	0.9534	0.4845	0.9642	1.26	0.8762	0.4569	0.9031	7.3597	0.348	1.8415	0.1643	2.9431	0.8958	0	0.82	2.1314
		20	0.9519	0.462	0.9624	1.0213	0.9533	0.4725	0.9578	1.0161	0.8753	0.408	0.8963	5.8747	0.3472	1.7921	0.1554	2.0716	0.8958	0	0.8	1.1368
		30	0.9514	0.4433	0.9556	0.8125	0.9526	0.4571	0.9498	0.826	0.8727	0.3753	0.8922	4.5202	0.2634	0.4604	0.1442	1.266	0.8958	0	0.8	0.7578
		40	0.951	0.4362	0.9474	0.6585	0.9521	0.4443	0.9403	0.6754	0.8616	0.3753	0.8834	3.5411	0.2163	0.1151	0.1308	0.7234	0.875	0	0.78	0.521
		50	0.9498	0.4246	0.9376	0.5284	0.9499	0.4289	0.9296	0.5453	0.853	0.3753	0.8793	2.9537	0.1854	0.0822	0.1252	0.5097	0.8333	0	0.78	0.4263
		60	0.9473	0.4124	0.9261	0.4407	0.9459	0.4169	0.9165	0.4682	0.8461	0.359	0.8705	2.5457	0.1813	0.0822	0.1174	0.3782	0.8333	0	0.78	0.4263
		70	0.9435	0.3982	0.9126	0.3769	0.942	0.4083	0.9011	0.4194	0.834	0.359	0.8631	2.2846	0.1715	0.0822	0.1129	0.3288	0.7917	0	0.76	0.3789
		80	0.936	0.3879	0.8962	0.3389	0.9332	0.3903	0.8827	0.3835	0.8272	0.359	0.859	2.0561	0.1634	0.0658	0.1096	0.1809	0.7708	0	0.74	0.1895
		90	0.9229	0.375	0.8777	0.3061	0.9181	0.3715	0.8624	0.3535	0.8194	0.3264	0.8529	1.795	0.1602	0.0658	0.1051	0.1644	0.7708	0	0.72	0.1421
	Platypus	0	0.9906	0.2642	0.9898	1.2159	0.9889	0.3381	0.9901	2.1323	0.9286	0.1795	0.9417	7.5229	0.3211	0.6412	0.175	2.1045	0.9583	0	0.84	1.1841
		10	0.9899	0.241	0.9897	1.1953	0.9876	0.3176	0.9901	2.0912	0.9046	0.1795	0.941	7.4576	0.2309	0.0329	0.175	2.0552	0.9375	0	0.84	1.1841
		20	0.9874	0.2204	0.9896	1.1412	0.984	0.2953	0.99	2.0108	0.8813	0.1632	0.9403	6.8701	0.1935	0.0329	0.175	1.9237	0.8958	0	0.84	1.1841
		30	0.9837	0.2126	0.9894	1.0683	0.9786	0.2654	0.9898	1.9217	0.8659	0.1632	0.9403	5.532	0.1756	0.0329	0.1738	1.5948	0.8542	0	0.84	0.9947
		40	0.9719	0.1998	0.9892	0.9852	0.9637	0.2345	0.9895	1.8301	0.8435	0.1469	0.939	4.3244	0.1618	0.0329	0.1632	1.118	0.8333	0	0.84	0.8052
		50	0.9484	0.1869	0.9888	0.9137	0.9365	0.2114	0.989	1.7206	0.822	0.1305	0.9349	3.6064	0.1463	0.0329	0.1593	0.8385	0.7708	0	0.84	0.6631
		60	0.9019	0.1714	0.9881	0.8538	0.8869	0.1883	0.9882	1.611	0.8005	0.1305	0.9315	3.0842	0.1325	0.0329	0.1554	0.7399	0.6667	0	0.82	0.6157
		70	0.7955	0.1572	0.9871	0.799	0.7702	0.1712	0.987	1.5031	0.7713	0.1305	0.9268	2.4641	0.1171	0.0329	0.1537	0.5261	0.6042	0	0.82	0.4263
		80	0.6747	0.1495	0.9858	0.7494	0.6424	0.1601	0.9855	1.3961	0.7395	0.1305	0.9241	2.1541	0.1114	0.0329	0.1459	0.3946	0.5833	0	0.82	0.3789
		90	0.5306	0.1392	0.9841	0.6953	0.4967	0.1447	0.9834	1.272	0.7188	0.1305	0.9234	1.795	0.1065	0.0329	0.1403	0.3617	0.5833	0	0.82	0.3316
	Strelka2	0	0.9927	0.2642	0.9889	0.8538	0.9913	0.3296	0.9882	1.4826	0.9295	0.2937	0.9349	7.017	0.2854	0.9865	0.1571	1.7099	0.9792	0.0474	0.82	0.2842
		10	0.9921	0.2436	0.9888	0.7938	0.9904	0.3047	0.9882	1.3782	0.9157	0.2611	0.9342	5.9726	0.2455	0.3288	0.1537	1.1016	0.9583	0	0.82	0.1895
		20	0.9912	0.2229	0.9885	0.7423	0.9886	0.2799	0.9879	1.2814	0.9003	0.1958	0.9308	4.9445	0.2041	0.1973	0.147	0.855	0.9375	0	0.82	0.1421
		30	0.989	0.2049	0.9881	0.6933	0.9841	0.2585	0.9876	1.2078	0.8891	0.1632	0.9295	4.0144	0.1878	0.148	0.1397	0.559	0.875	0	0.82	0.0474
		40	0.982	0.192	0.9877	0.6553	0.974	0.238	0.9869	1.1188	0.877	0.1632	0.9268	3.4595	0.1748	0.0658	0.1358	0.3617	0.875	0	0.8	0
		50	0.9638	0.1778	0.9867	0.6282	0.9518	0.208	0.986	1.0477	0.8607	0.1469	0.9214	3.0353	0.1618	0.0329	0.1286	0.2466	0.8542	0	0.8	0
		60	0.9207	0.1714	0.9854	0.587	0.9027	0.1832	0.9842	0.9656	0.8418	0.1469	0.9153	2.5131	0.1447	0.0329	0.1219	0.1809	0.75	0	0.78	0
		70	0.8309	0.1546	0.9835	0.5471	0.8031	0.1626	0.9818	0.8774	0.8272	0.1305	0.9105	2.0725	0.135	0.0329	0.1174	0.148	0.6875	0	0.78	0
		80	0.7023	0.1418	0.9804	0.5058	0.6668	0.1387	0.978	0.8132	0.8057	0.1142	0.9058	1.9093	0.126	0.0329	0.1135	0.1151	0.6458	0	0.76	0
		90	0.5463	0.1224	0.9765	0.4581	0.5075	0.1164	0.9737	0.7345	0.7868	0.1142	0.8956	1.6645	0.1211	0.0329	0.109	0.0986	0.625	0	0.76	0
STRs	NGSEP	0	0.9796	0.9311	0.9711	1.0658	0.9716	1.1761	0.9667	1.3063	0.828	1.1913	0.8976	6.2174	0.4437	6.0341	0.2337	4.5543	0.8922	0.4737	0.7986	1.6578
		10	0.9776	0.8783	0.9702	0.8808	0.9686	1.1214	0.9654	1.0503	0.8173	1.0607	0.8931	5.3851	0.4426	5.1791	0.2116	2.5649	0.8922	0.3789	0.7847	0.9947
		20	0.9741	0.839	0.969	0.7249	0.9643	1.0734	0.9642	0.8817	0.808	0.9954	0.8872	4.8303	0.4371	4.801	0.208	2.0552	0.8824	0.3316	0.7778	0.8526
		30	0.9666	0.8054	0.9669	0.6121	0.9558	1.0306	0.9624	0.7422	0.792	0.8649	0.882	4.0796	0.383	3.9131	0.199	1.5948	0.8824	0.2842	0.7708	0.6631
		40	0.9556	0.7623	0.9647	0.5232	0.942	0.9776	0.9595	0.63	0.7547	0.6201	0.8723	3.6717	0.2506	0.2137	0.1919	0.855	0.8333	0.1421	0.7569	0.521
		50	0.9391	0.7397	0.9624	0.4607	0.9221	0.9373	0.9568	0.553	0.724	0.5875	0.8664	3.3779	0.2274	0.1644	0.1865	0.707	0.8039	0.0947	0.75	0.4737
		60	0.912	0.7011	0.9589	0.4221	0.8885	0.9031	0.9529	0.4965	0.6947	0.5875	0.8567	3.1168	0.2031	0.0986	0.1829	0.6577	0.7549	0.0474	0.75	0.3789
		70	0.8694	0.663	0.9543	0.375	0.8384	0.8586	0.948	0.4503	0.6627	0.5548	0.8515	2.8557	0.1777	0.0986	0.1757	0.5426	0.6863	0.0474	0.7431	0.2842
		80	0.81	0.6386	0.9492	0.3441	0.7681	0.8201	0.942	0.3998	0.6333	0.5059	0.8396	2.5947	0.16	0.0658	0.1721	0.4439	0.6471	0.0474	0.7431	0.2368
		90	0.7221	0.6063	0.9419	0.308	0.6691	0.7995	0.9336	0.3552	0.5813	0.5059	0.8352	2.4478	0.1479	0.0658	0.1686	0.3946	0.598	0.0474	0.7361	0.1895
	GATK	0	0.9956	0.1933	0.995	0.2816	0.9933	0.4023	0.9921	0.4194	0.8173	0.7507	0.9295	5.2872	0.4062	2.0388	0.269	0.8714	0.9608	0.2368	0.9583	0.521
		10	0.9943	0.1766	0.9947	0.2371	0.9912	0.3561	0.9914	0.357	0.792	0.5548	0.928	4.3897	0.3113	0.6083	0.2678	0.6083	0.9412	0.1895	0.9583	0.3789
		20	0.9911	0.1514	0.9942	0.2043	0.9864	0.3184	0.9904	0.3116	0.7653	0.4569	0.9235	3.6717	0.2715	0.3453	0.2636	0.4275	0.9216	0.1421	0.9514	0.1895
		30	0.9852	0.1308	0.9935	0.1824	0.9775	0.2773	0.9886	0.2928	0.7373	0.3753	0.922	2.7905	0.255	0.2466	0.26	0.3124	0.8922	0.1421	0.9444	0.1895
		40	0.971	0.1173	0.9922	0.165	0.9549	0.2517	0.9856	0.2714	0.7147	0.3427	0.9183	2.3009	0.2351	0.2137	0.2481	0.2137	0.8627	0.1421	0.9375	0.1895
		50	0.9451	0.1044	0.9901	0.1501	0.9176	0.2294	0.9812	0.2474	0.6947	0.2285	0.9154	1.7461	0.2241	0.1973	0.2439	0.148	0.8431	0.1421	0.9306	0.0947
		60	0.8979	0.0851	0.9867	0.1456	0.8567	0.202	0.9749	0.2183	0.668	0.1958	0.9102	1.3871	0.2174	0.1644	0.2379	0.1151	0.8333	0.1421	0.9097	0.0947
		70	0.798	0.0793	0.9791	0.1366	0.7337	0.1875	0.964	0.1969	0.628	0.1795	0.9057	1.1423	0.2064	0.0658	0.2331	0.1151	0.7843	0.0474	0.9097	0.0947
		80	0.6818	0.0773	0.9702	0.1334	0.6053	0.1823	0.9509	0.1875	0.6	0.1469	0.8998	0.9302	0.1932	0.0658	0.2259	0.0822	0.7451	0.0474	0.9028	0.0947
		90	0.5392	0.0741	0.9594	0.1276	0.4662	0.1789	0.9364	0.1738	0.5653	0.0979	0.8924	0.9138	0.1821	0.0658	0.2212	0.0822	0.7059	0.0474	0.9028	0.0947
	Bcftools	0	0.8394	3.6483	0.6685	3.4028	0.816	4.4752	0.6055	4.0891	0.688	1.893	0.6088	1.9419	0.4139	2.9266	0.257	0.8878	0.9118	0.2842	0.9236	0.4263
		10	0.8268	3.2559	0.667	3.004	0.8004	3.9436	0.6036	3.6646	0.6827	1.7787	0.6088	1.795	0.4095	2.8773	0.2564	0.8714	0.9118	0.2842	0.9236	0.4263
		20	0.804	2.9299	0.6622	2.656	0.7711	3.5207	0.5991	3.2203	0.6707	1.6808	0.6073	1.6155	0.4084	2.8444	0.2558	0.8221	0.9118	0.2842	0.9236	0.4263
		30	0.7724	2.7147	0.6522	2.3074	0.7309	3.246	0.59	2.8582	0.66	1.5992	0.6036	1.436	0.4062	2.7951	0.2522	0.7892	0.9118	0.2842	0.9236	0.4263
		40	0.7315	2.4891	0.638	2.0065	0.6875	2.9729	0.5746	2.5158	0.636	1.485	0.5969	1.2728	0.4051	2.5813	0.2307	0.6905	0.9118	0.2842	0.9028	0.4263
		50	0.6868	2.3049	0.6289	1.7391	0.6425	2.7469	0.564	2.1999	0.6147	1.2565	0.5872	1.1913	0.4051	2.4662	0.2241	0.5919	0.9118	0.2368	0.8889	0.4263
		60	0.6427	2.1728	0.6215	1.4994	0.6008	2.604	0.5553	1.8764	0.5973	1.1749	0.5798	1.0933	0.4018	2.384	0.211	0.559	0.9118	0.1895	0.875	0.3789
		70	0.6056	2.0555	0.614	1.2539	0.5679	2.4644	0.5475	1.6315	0.58	1.1423	0.5716	0.9628	0.3996	2.3512	0.2056	0.4932	0.902	0.1895	0.8681	0.3789
		80	0.5739	1.9369	0.6068	1.0729	0.5412	2.3497	0.5391	1.4115	0.5627	1.1097	0.5687	0.9138	0.3974	2.3347	0.2008	0.4932	0.8922	0.1895	0.8681	0.3789
		90	0.5503	1.8358	0.5978	0.9015	0.5207	2.2496	0.529	1.2335	0.5547	1.0444	0.5553	0.8486	0.3974	2.3183	0.1967	0.4604	0.8922	0.1895	0.8611	0.2842
	Freebayes	0	0.984	0.326	0.98	0.529	0.9791	0.5727	0.9725	0.8098	0.8307	1.893	0.9146	6.8375	0.3951	2.7293	0.2594	2.2361	0.9314	1.2315	0.9236	1.8472
		10	0.984	0.2803	0.9756	0.4105	0.9788	0.4982	0.967	0.6275	0.8267	1.6971	0.8946	5.3688	0.394	2.4827	0.2397	1.7099	0.9314	1.1841	0.9028	1.6104
		20	0.9839	0.2545	0.97	0.3144	0.9788	0.4699	0.9599	0.4854	0.8267	1.5829	0.882	4.5855	0.3929	2.3347	0.2343	1.2824	0.9314	1.042	0.8958	1.3262
		30	0.9836	0.2313	0.9628	0.2423	0.9785	0.4212	0.9502	0.357	0.824	1.5176	0.8671	3.7206	0.3234	1.3975	0.223	1.0687	0.9216	0.9947	0.875	1.2789
		40	0.9833	0.2094	0.9524	0.1708	0.9779	0.3835	0.9371	0.2688	0.8067	1.3871	0.856	3.0679	0.2737	0.8056	0.2152	0.9536	0.902	0.9947	0.875	1.1841
		50	0.9824	0.1843	0.9404	0.1366	0.9758	0.3398	0.9209	0.2217	0.8027	1.3055	0.8456	2.611	0.2572	0.6905	0.2098	0.8385	0.8922	0.8526	0.8681	1.0894
		60	0.9802	0.1675	0.9264	0.1063	0.9716	0.3116	0.9016	0.1763	0.7947	1.2728	0.8374	2.3662	0.2539	0.5919	0.205	0.7892	0.8922	0.7578	0.8681	1.042
		70	0.9768	0.1527	0.9094	0.0909	0.9662	0.2893	0.8795	0.1575	0.7773	1.2565	0.8278	2.0725	0.2417	0.5426	0.199	0.7234	0.8627	0.7105	0.8611	1.042
		80	0.969	0.1366	0.8895	0.0741	0.9546	0.2619	0.8543	0.1447	0.7707	1.2402	0.8151	1.6645	0.2318	0.5261	0.1943	0.707	0.8529	0.6631	0.8611	1.042
		90	0.9561	0.1179	0.8661	0.0664	0.9369	0.2345	0.8251	0.1344	0.7533	1.1913	0.804	1.5176	0.2263	0.4932	0.1919	0.6412	0.8529	0.6157	0.8611	1.042
	Platypus	0	0.9851	5.4442	0.9681	9.5906	0.9786	7.1228	0.9623	13.9785	0.8507	3.2637	0.9035	6.5111	0.3411	2.4169	0.2397	2.4991	0.951	1.3262	0.9306	2.4156
		10	0.9841	5.3887	0.9678	9.5693	0.9773	7.0389	0.9618	13.9349	0.828	3.0842	0.902	6.3969	0.2792	1.677	0.2367	2.4334	0.9216	1.2789	0.9306	2.4156
		20	0.9815	5.3578	0.9666	9.5539	0.9731	6.9773	0.9591	13.9041	0.7893	2.9373	0.9013	6.1847	0.2561	1.4304	0.2331	2.3676	0.8922	1.1841	0.9236	2.3683
		30	0.9756	5.3185	0.9641	9.5326	0.965	6.9079	0.9541	13.869	0.7613	2.8231	0.8976	5.94	0.2373	1.2989	0.2283	2.3183	0.8627	1.042	0.9236	2.3683
		40	0.959	5.2766	0.9599	9.5171	0.9415	6.7941	0.9447	13.8433	0.74	2.6762	0.8924	5.7278	0.2174	1.2331	0.2224	2.2854	0.8333	1.042	0.9028	2.3683
		50	0.9273	5.207	0.9533	9.4959	0.8972	6.6297	0.933	13.8013	0.7	2.4967	0.8842	5.5646	0.2119	1.1509	0.2194	2.2525	0.8235	1.042	0.9028	2.3209
		60	0.8677	5.0344	0.9445	9.4759	0.8217	6.3242	0.9164	13.738	0.6627	2.4315	0.876	5.483	0.1921	1.0851	0.2152	2.2032	0.7353	0.9947	0.8958	2.3209
		70	0.7506	4.6033	0.9327	9.4276	0.6878	5.6796	0.8954	13.6233	0.6107	2.3499	0.8686	5.4504	0.1788	1.0523	0.2104	2.2032	0.6765	0.9473	0.8889	2.3209
		80	0.6194	4.024	0.9179	9.3657	0.5528	4.8852	0.8712	13.4607	0.5693	2.3172	0.8597	5.3525	0.1656	0.9701	0.2074	2.1867	0.6569	0.8052	0.8889	2.2735
		90	0.4699	3.2147	0.9014	9.3026	0.4084	3.8691	0.8456	13.274	0.544	2.252	0.8493	5.3035	0.1512	0.9701	0.2056	2.1703	0.6176	0.8052	0.8819	2.2735
	Strelka2	0	0.9972	0.2945	0.9912	0.1347	0.9946	0.4391	0.989	0.2431	0.9053	0.8812	0.9258	1.3055	0.3753	2.6142	0.2893	2.7622	0.9706	0.3316	0.9375	0.5684
		10	0.9964	0.2655	0.9905	0.1108	0.9931	0.3938	0.988	0.1926	0.8867	0.6854	0.9206	0.7996	0.3002	0.9865	0.2684	0.559	0.951	0.3316	0.9375	0.1421
		20	0.9944	0.2468	0.9894	0.1005	0.989	0.3595	0.9859	0.1729	0.8573	0.5385	0.9176	0.5548	0.2627	0.6083	0.2618	0.2466	0.9118	0.2368	0.9306	0.0474
		30	0.989	0.2365	0.9871	0.0941	0.9804	0.3407	0.9826	0.1626	0.8253	0.4896	0.9094	0.4406	0.245	0.4604	0.2546	0.1315	0.902	0.1895	0.9236	0.0474
		40	0.9747	0.2262	0.9835	0.0857	0.9588	0.3287	0.9758	0.1532	0.8013	0.4569	0.8998	0.3427	0.2263	0.148	0.2265	0.0329	0.8529	0.0947	0.9236	0
		50	0.9418	0.2152	0.9765	0.0831	0.9145	0.3056	0.9654	0.137	0.7693	0.3916	0.8857	0.2937	0.2185	0.1315	0.2146	0.0329	0.8431	0.0947	0.8958	0
		60	0.8804	0.2017	0.9648	0.076	0.8371	0.2842	0.9477	0.119	0.7307	0.3753	0.8701	0.2448	0.2086	0.0986	0.2068	0.0164	0.8333	0.0474	0.875	0
		70	0.7652	0.1888	0.9449	0.0683	0.6985	0.2696	0.9211	0.0967	0.6867	0.3427	0.8575	0.2121	0.1909	0.0822	0.2008	0	0.7451	0.0474	0.8611	0
		80	0.6289	0.1701	0.9175	0.0612	0.5509	0.2474	0.8848	0.0745	0.6547	0.3264	0.8411	0.1305	0.1821	0.0493	0.1931	0	0.6961	0.0474	0.8542	0
		90	0.4699	0.1501	0.8768	0.0515	0.4	0.226	0.836	0.0616	0.6213	0.3264	0.827	0.0979	0.1722	0.0493	0.1829	0	0.6863	0.0474	0.8472	0
