# Supplementary material for: NGSEP3: accurate variant calling across species and sequencing protocols
Source: Bioinformatics. 2019 Apr 25;35(22):4716–23. doi: 10.1093/bioinformatics/btz275 (PMC6853766; doi:10.1093/bioinformatics/btz275)
Supplement: btz275_Supplementary_Materials [file btz275_supplementary_materials.zip › btz275-suppl_data/SupplementaryTable5_SynDipBenchmarkResults.xlsx]

## Sheet: Sheet1
			Non repetitive regions				Repetitive regions
			Homozygous		Heterozygous		Homozygous		Heterozygous
		Minimum GQ	Sensitivity	FPPM	Sensitivity	FPPM	Sensitivity	FPPM	Sensitivity	FPPM
SNVs	NGSEP	0	0.9953	1.8743	0.9952	24.5999	0.9915	5.1066	0.9864	42.6626
		10	0.9952	1.0447	0.9951	22.9787	0.9912	2.9537	0.9858	39.6345
		20	0.9951	0.6348	0.9949	21.5097	0.9907	1.5542	0.9849	36.8051
		30	0.9947	0.3594	0.9948	20.4191	0.9889	0.7729	0.9842	34.675
		40	0.9939	0.2433	0.9946	19.4997	0.9856	0.5158	0.9834	32.873
		50	0.9932	0.1889	0.9945	18.7448	0.9823	0.4406	0.9825	31.235
		60	0.9924	0.1646	0.9943	18.0812	0.9787	0.389	0.9817	29.9024
		70	0.991	0.1344	0.9941	17.5067	0.9735	0.3526	0.9807	28.7211
		80	0.9888	0.1148	0.9939	16.9748	0.9674	0.3315	0.9798	27.6514
		90	0.985	0.1049	0.9936	16.5053	0.9587	0.3154	0.9788	26.673
	GATK	0	0.9947	0.4027	0.9955	24.9848	0.9893	0.6384	0.9899	48.2487
		10	0.9943	0.3115	0.9955	24.2654	0.9875	0.4262	0.9898	45.5444
		20	0.9937	0.2387	0.9954	23.5526	0.9849	0.3103	0.9895	42.8029
		30	0.9929	0.1987	0.9953	22.864	0.9817	0.2511	0.9892	40.2078
		40	0.9913	0.158	0.9952	22.1445	0.9769	0.1928	0.9888	37.7488
		50	0.9886	0.1338	0.9951	21.5084	0.9706	0.1573	0.9881	35.6931
		60	0.9835	0.1148	0.995	20.9536	0.9604	0.1361	0.9875	33.7659
		70	0.9735	0.0971	0.9948	20.4067	0.9417	0.1142	0.9868	31.8253
		80	0.9552	0.0866	0.9946	19.9043	0.9123	0.1049	0.986	30.2592
		90	0.9198	0.0721	0.9944	19.438	0.863	0.1006	0.9852	28.8344
	Bcftools	0	0.9955	0.6184	0.9949	19.5207	0.9902	1.2447	0.9866	35.5003
		10	0.9954	0.5483	0.9949	19.4656	0.9888	1.1128	0.9865	35.0031
		20	0.9951	0.4728	0.9948	19.3875	0.9869	0.9843	0.9865	34.6572
		30	0.9947	0.4223	0.9948	19.3279	0.985	0.9014	0.9864	34.3858
		40	0.994	0.3692	0.9945	18.3114	0.9826	0.8338	0.9855	31.5352
		50	0.9929	0.3272	0.9942	17.2503	0.9794	0.7737	0.9841	28.6661
		60	0.9907	0.2997	0.9937	16.3072	0.9747	0.7272	0.9826	26.1665
		70	0.9866	0.2748	0.993	15.435	0.9679	0.6748	0.9806	23.9451
		80	0.9799	0.2558	0.9919	14.6264	0.9578	0.6351	0.978	21.9773
		90	0.969	0.2413	0.9902	13.8952	0.9434	0.6088	0.9745	20.0138
	Freebayes	0	0.9853	0.2892	0.9919	18.213	0.9785	0.646	0.9848	31.4701
		10	0.9853	0.2892	0.9908	15.6226	0.9785	0.646	0.9812	26.2713
		20	0.9853	0.2892	0.9898	13.6158	0.9785	0.6452	0.9782	22.2386
		30	0.9852	0.2735	0.9886	12.1186	0.9783	0.6215	0.9749	19.3593
		40	0.9849	0.2059	0.9871	10.9998	0.9767	0.4499	0.9713	17.1337
		50	0.9847	0.1876	0.9853	10.0194	0.9759	0.4042	0.9671	15.4129
		60	0.9844	0.1613	0.9831	9.2449	0.9742	0.3492	0.9628	13.9576
		70	0.9841	0.1397	0.9802	8.6232	0.9725	0.3078	0.9576	12.7873
		80	0.984	0.1338	0.9767	8.1287	0.9715	0.2917	0.9519	11.8613
		90	0.9837	0.1226	0.9724	7.7418	0.9696	0.263	0.945	11.0563
	Platypus	0	0.9701	0.2787	0.972	11.3933	0.9585	0.5454	0.959	20.1796
		10	0.9697	0.2269	0.972	11.3087	0.9569	0.4143	0.9589	19.8067
		20	0.969	0.1803	0.972	11.1657	0.9541	0.3273	0.9588	19.3483
		30	0.9682	0.1535	0.972	11.0503	0.9511	0.285	0.9587	18.956
		40	0.9669	0.1292	0.9719	10.9401	0.9468	0.2528	0.9586	18.6423
		50	0.9644	0.1148	0.9718	10.5368	0.9408	0.2351	0.9581	17.5895
		60	0.9595	0.1003	0.9716	9.963	0.9303	0.2165	0.9574	16.2171
		70	0.9483	0.0892	0.9714	9.4383	0.9104	0.2055	0.9565	15.1685
		80	0.9255	0.0761	0.9711	8.978	0.876	0.1996	0.9556	14.1622
		90	0.8798	0.0708	0.9707	8.5884	0.816	0.1936	0.9544	13.2617
	Strelka2	0	0.9955	0.8119	0.996	21.671	0.9902	1.3217	0.9903	38.5512
		10	0.995	0.6879	0.9957	18.3645	0.9881	1.068	0.9892	29.0711
		20	0.9941	0.5692	0.9952	15.8639	0.9844	0.9014	0.9875	22.0813
		30	0.9928	0.4919	0.9944	14.2041	0.9804	0.827	0.9855	18.6051
		40	0.9903	0.4223	0.9932	12.8872	0.9741	0.7424	0.9826	16.1866
		50	0.9861	0.3777	0.9906	11.7645	0.9652	0.6959	0.9781	14.2578
		60	0.9782	0.3391	0.9856	10.8037	0.951	0.668	0.9705	12.7002
		70	0.9614	0.3063	0.9757	9.9538	0.9222	0.6351	0.957	11.3345
		80	0.9328	0.2833	0.9574	9.2062	0.88	0.6063	0.9337	10.1879
		90	0.8823	0.2558	0.9254	8.5169	0.8155	0.5936	0.8948	9.1816
Indels	NGSEP	0	0.9247	0.6997	0.9257	3.2882	0.9257	0.734	0.9243	3.8678
		10	0.9209	0.6578	0.9255	2.9774	0.9219	0.6934	0.9236	3.4425
		20	0.9159	0.623	0.9253	2.6836	0.9161	0.6706	0.9232	3.1
		30	0.9098	0.5915	0.9251	2.4468	0.9102	0.6401	0.9228	2.7998
		40	0.9015	0.5384	0.9248	2.2619	0.8986	0.5784	0.9221	2.5664
		50	0.8926	0.5135	0.9247	2.1189	0.8877	0.5573	0.9216	2.388
		60	0.8821	0.4892	0.9245	1.9923	0.8745	0.5361	0.9211	2.2392
		70	0.8689	0.4656	0.9242	1.8835	0.8572	0.5167	0.9206	2.0827
		80	0.8518	0.4492	0.9239	1.7812	0.8378	0.4964	0.9198	1.9627
		90	0.8309	0.4322	0.9237	1.6939	0.8122	0.4778	0.9192	1.8544
	GATK	0	0.9786	0.6315	0.9441	4.2529	0.9741	0.6148	0.9435	5.1996
		10	0.9771	0.604	0.9441	4.0889	0.972	0.5885	0.9433	4.9367
		20	0.9752	0.5817	0.944	3.9434	0.9681	0.5708	0.9431	4.6872
		30	0.9723	0.5548	0.944	3.7925	0.963	0.5488	0.943	4.4403
		40	0.9688	0.5233	0.9438	3.66	0.9564	0.52	0.9427	4.1849
		50	0.9622	0.4964	0.9437	3.5361	0.947	0.493	0.9425	3.9803
		60	0.953	0.4715	0.9435	3.4187	0.9346	0.471	0.9422	3.7875
		70	0.9364	0.442	0.9433	3.3033	0.9122	0.4482	0.9418	3.5668
		80	0.9137	0.4197	0.943	3.2023	0.8823	0.427	0.9413	3.4044
		90	0.8745	0.3994	0.9428	3.0921	0.8342	0.4169	0.9407	3.2556
	Bcftools	0	0.6627	3.881	0.7802	14.4211	0.6648	3.3782	0.7771	16.3532
		10	0.6195	3.8227	0.7801	11.9829	0.6201	3.3334	0.777	14.0667
		20	0.5621	3.7748	0.7796	9.9	0.5556	3.2953	0.7764	12.1057
		30	0.4925	3.7433	0.7773	8.4081	0.4805	3.2666	0.7743	10.6597
		40	0.4142	3.5905	0.7505	7.1181	0.3992	3.1474	0.7461	9.4598
		50	0.3334	3.4535	0.7219	6.0852	0.3196	3.0323	0.7163	8.4704
		60	0.2571	3.3216	0.7012	5.2877	0.2418	2.914	0.6945	7.6654
		70	0.191	3.218	0.6827	4.6418	0.1762	2.81	0.6739	6.9974
		80	0.1335	3.1026	0.6701	4.1322	0.1233	2.6958	0.6599	6.512
		90	0.0892	2.9852	0.654	3.7381	0.0821	2.6036	0.6424	5.9996
	Freebayes	0	0.9422	1.4067	0.9198	2.9813	0.9399	1.375	0.918	3.2437
		10	0.9421	1.2821	0.9134	2.6468	0.9397	1.2862	0.9091	2.8091
		20	0.942	1.2086	0.9075	2.3747	0.9396	1.2075	0.9014	2.4903
		30	0.9417	1.126	0.9013	2.1615	0.9391	1.134	0.8929	2.2239
		40	0.9409	1.065	0.894	1.9609	0.9372	1.0663	0.883	1.9999
		50	0.9403	1.0112	0.8856	1.7949	0.936	1.002	0.872	1.8079
		60	0.939	0.9549	0.877	1.6434	0.9332	0.9395	0.8606	1.6405
		70	0.9373	0.9129	0.8668	1.5464	0.9299	0.8752	0.8493	1.5187
		80	0.9359	0.8703	0.8562	1.45	0.9267	0.8219	0.8363	1.4105
		90	0.9328	0.8119	0.8447	1.3719	0.9218	0.7864	0.8221	1.3318
	Platypus	0	0.971	0.5922	0.9412	3.3577	0.9655	0.6063	0.9411	5.6622
		10	0.9692	0.5679	0.9411	3.2908	0.9623	0.5843	0.941	5.5844
		20	0.966	0.5476	0.9411	3.1852	0.9565	0.5657	0.9409	5.4415
		30	0.9616	0.5305	0.9411	3.1065	0.9501	0.5522	0.9408	5.3096
		40	0.9538	0.5181	0.941	3.0272	0.9397	0.5387	0.9407	5.1624
		50	0.943	0.4971	0.9408	2.9505	0.9264	0.5243	0.9402	5.0035
		60	0.9272	0.4656	0.9406	2.8842	0.9053	0.4981	0.9399	4.8259
		70	0.8988	0.4309	0.9402	2.8023	0.8695	0.4769	0.9393	4.6458
		80	0.8565	0.4059	0.9398	2.7242	0.82	0.4541	0.9389	4.5062
		90	0.7911	0.3843	0.9394	2.6593	0.7485	0.4296	0.938	4.3244
	Strelka2	0	0.9791	0.623	0.9403	2.4265	0.976	0.5725	0.9398	3.155
		10	0.9788	0.5509	0.9402	2.2796	0.9746	0.515	0.9396	2.9351
		20	0.9783	0.4853	0.9401	2.1805	0.9722	0.4575	0.9392	2.7508
		30	0.9776	0.4446	0.94	2.1019	0.9699	0.4304	0.9389	2.5808
		40	0.9768	0.3915	0.9398	2.033	0.9666	0.3941	0.9385	2.4125
		50	0.9754	0.3574	0.9396	1.9654	0.9632	0.3518	0.938	2.2874
		60	0.973	0.3154	0.9393	1.9104	0.9583	0.3137	0.9374	2.1656
		70	0.9666	0.2872	0.9387	1.8526	0.9481	0.2867	0.9366	2.0514
		80	0.9539	0.2558	0.9381	1.7903	0.9287	0.2596	0.9355	1.9584
		90	0.9274	0.219	0.9374	1.7313	0.8933	0.23	0.9338	1.8705
STRs	NGSEP	0	0.9173	10.5053	0.8153	3.119	0.8718	11.2221	0.7552	3.182
		10	0.9123	9.3701	0.8125	2.7577	0.8676	9.6991	0.7522	2.7981
		20	0.9055	8.6737	0.8095	2.5098	0.8606	8.8628	0.7491	2.5377
		30	0.8932	7.7378	0.8053	2.2199	0.8485	7.8532	0.7446	2.1927
		40	0.8745	6.6722	0.8004	1.9353	0.8303	6.8147	0.7398	1.9254
		50	0.853	6.097	0.7959	1.7635	0.8081	6.2304	0.7356	1.7572
		60	0.8262	5.6038	0.7897	1.6198	0.7813	5.7806	0.7305	1.6109
		70	0.7877	5.2025	0.7832	1.4965	0.7444	5.3814	0.724	1.4967
		80	0.7468	4.8772	0.7772	1.3824	0.7049	5.0508	0.7182	1.3826
		90	0.6989	4.5873	0.77	1.267	0.6571	4.8081	0.711	1.2896
	GATK	0	0.9625	5.975	0.8983	1.0906	0.9431	8.1635	0.8641	1.7293
		10	0.9591	5.3953	0.8977	0.907	0.9384	7.1589	0.8633	1.424
		20	0.953	4.8569	0.8967	0.7784	0.9298	6.3556	0.8621	1.1965
		30	0.9433	4.3926	0.8953	0.6748	0.9183	5.6935	0.8603	1.0105
		40	0.9293	3.9479	0.8935	0.5863	0.9009	5.0474	0.8579	0.8507
		50	0.909	3.5577	0.8914	0.5142	0.8792	4.5697	0.8549	0.7179
		60	0.8828	3.2174	0.8884	0.4604	0.8501	4.2077	0.851	0.6046
		70	0.8422	2.915	0.8845	0.404	0.8059	3.8585	0.8457	0.5133
		80	0.7875	2.6993	0.8791	0.3686	0.7476	3.5837	0.8405	0.4389
		90	0.7187	2.5301	0.8728	0.3345	0.6759	3.3604	0.8331	0.3983
	Bcftools	0	0.5389	27.9071	0.5984	15.153	0.5804	28.245	0.6007	14.6324
		10	0.5297	26.8637	0.5981	13.9194	0.5706	26.9047	0.6004	13.2828
		20	0.5189	25.9692	0.5977	12.7469	0.5577	25.8062	0.5999	12.1269
		30	0.5081	25.2885	0.5969	11.7632	0.5462	24.975	0.5989	11.1933
		40	0.4979	23.1079	0.5915	10.6135	0.5337	22.5008	0.5923	10.1152
		50	0.4878	21.2415	0.5861	9.4764	0.5213	20.4265	0.586	9.1723
		60	0.4785	19.6263	0.5813	8.4953	0.5099	18.7649	0.5803	8.369
		70	0.4689	18.2897	0.5763	7.6296	0.4978	17.4271	0.5745	7.6832
		80	0.4588	17.0719	0.5713	6.8768	0.485	16.1892	0.5685	7.0025
		90	0.4467	15.961	0.5657	6.1659	0.4709	15.1068	0.5609	6.3877
	Freebayes	0	0.9301	17.4267	0.7913	7.347	0.915	20.7681	0.7666	14.3939
		10	0.9287	14.7143	0.768	6.56	0.9137	16.5257	0.7431	12.5243
		20	0.9274	13.2164	0.7466	6.0098	0.9122	14.6003	0.7232	11.2652
		30	0.9259	11.9435	0.725	5.5455	0.9105	13.2236	0.7031	10.3113
		40	0.923	10.5722	0.7034	5.1546	0.906	11.8968	0.682	9.4581
		50	0.9197	9.5072	0.682	4.8543	0.9017	10.8593	0.6617	8.7791
		60	0.9133	8.4559	0.6624	4.5906	0.8951	9.8665	0.6427	8.2007
		70	0.9038	7.4473	0.6434	4.344	0.8852	8.9871	0.6244	7.7517
		80	0.8949	6.7469	0.6241	4.1211	0.8755	8.3453	0.6065	7.2942
		90	0.8805	6.1836	0.6046	3.9309	0.86	7.7669	0.5884	6.9281
	Platypus	0	0.9108	16.3794	0.8278	17.2542	0.8875	20.9508	0.7892	29.072
		10	0.9054	15.4298	0.8271	16.906	0.8808	19.6054	0.7886	28.5519
		20	0.8952	14.6402	0.8262	16.6332	0.8684	18.4655	0.7875	28.2002
		30	0.8814	13.9319	0.8249	16.3892	0.8535	17.4965	0.7862	27.8332
		40	0.8586	13.2879	0.8232	16.1748	0.8287	16.5841	0.7844	27.5372
		50	0.8319	12.6459	0.8214	15.9728	0.7986	15.6826	0.7825	27.2607
		60	0.7957	11.9842	0.8192	15.78	0.7585	14.7525	0.7799	27.0104
		70	0.7367	11.3572	0.8164	15.5681	0.6975	13.8629	0.7767	26.662
		80	0.6726	10.7519	0.8131	15.3629	0.6304	13.0029	0.7733	26.2121
		90	0.5931	10.1	0.8092	15.1897	0.5457	11.9493	0.769	25.7758
	Strelka2	0	0.9679	9.2357	0.8626	0.8598	0.9449	11.7438	0.8318	1.6929
		10	0.9665	8.0329	0.8615	0.5909	0.9407	8.8129	0.8303	0.9082
		20	0.9632	7.1306	0.8594	0.4682	0.9346	7.4092	0.8272	0.63
		30	0.9591	6.4793	0.8564	0.3915	0.9272	6.5365	0.8228	0.4989
		40	0.9516	5.8826	0.8508	0.3181	0.9147	5.8643	0.8169	0.422
		50	0.9407	5.2753	0.8423	0.2735	0.8981	5.2648	0.8071	0.3746
		60	0.9224	4.7343	0.8285	0.24	0.8724	4.6787	0.7931	0.3146
		70	0.8865	4.1289	0.8075	0.2171	0.828	4.0801	0.7732	0.2681
		80	0.8321	3.5879	0.7779	0.1922	0.7666	3.5431	0.7433	0.2309
		90	0.7498	3.1033	0.7366	0.164	0.6787	3.0019	0.7018	0.1852
