# Supplementary material for: NGSEP3: accurate variant calling across species and sequencing protocols
Source: Bioinformatics. 2019 Apr 25;35(22):4716–23. doi: 10.1093/bioinformatics/btz275 (PMC6853766; doi:10.1093/bioinformatics/btz275)
Supplement: btz275_Supplementary_Materials [file btz275_supplementary_materials.zip › btz275-suppl_data/SupplementaryTable6_RuntimeComparisons.xlsx]

## Sheet: Sheet1
Dataset description								Runtimes in minutes
Species	Dataset	Samples	Protocol	Genome size (Mbp)	Aligned reads (Millions)	Max Read length	Aligned Gbp	NGSEP	GATK*	Bcftools	Freebayes	Platypus	Strelka2
Yeast	Simulated	1	WGS	12	1.2	200	0.24	1	4	2	10	1	3
Yeast	Unselected pool	1	WGS	12	4.39	90	0.4	1	16	5	9	1	4
Rice	Simulated	1	WGS	394	40	200	8	28	111	65	371	18	48
Rice	Azucena x IR64	173	GBS	394	133.6	96	10.49	170	832	112	645	32	NA
Cassava	K-family	121	GBS	600	368.9	96	31.53	699	695	209	1515	120	NA
Human	NA12878	1	WGS	3200	698.9	148	102.9	362	864	896	1881	267	689
Human	WES1 (SRR1611184)	1	WES	3200	126.88	100	12.69	52	136	124	308	10	98
Human	WES2 (SRR1919605)	1	WES	3200	118.77	76	8.88	63	150	113	284	8	115
Human	SynDip	1	WGS	3200	1019.24	151	153.9	483	1181	1144	3377	266	825
* GATK used 4 cores in each run
